# Supplementary material for: Characterizing industry payments for FDA-approved AI medical devices
Source: Health Aff Sch. 2025 Nov 10;3(12):qxaf211. doi: 10.1093/haschl/qxaf211 (PMC12679402; doi:10.1093/haschl/qxaf211)
Supplement: qxaf211_Supplementary_Data [file qxaf211_supplementary_data.zip]

Archive with 4 entries (4 files):
- Attached file coi-disclosure_AB.docx
- Attached file coi-disclosure_KShah.docx
- Attached file coi-disclosure_TP.docx
- HAS_Supplemental_Table_1.docx
